# Supplementary material for: Intrahospital Prevalence of Diabetes and Prediabetes in Medical Departments in Upper Austria
Source: J Clin Med. 2025 May 23;14(11):3668. doi: 10.3390/jcm14113668 (PMC12156927; doi:10.3390/jcm14113668)
Supplement: Supplementary file 1 [file jcm-14-03668-s001.zip]

Archive with 1 entries (1 files):
- jcm-3598566-supplementary.pdf
